# Supplementary material for: Development and Validation of an Ion-Pair Reverse-Phase High-Performance Liquid Chromatography–Electrospray Ionization Mass Spectrometry Method for Determination of Purity of Nusinersen for Quality Control of Drug Substance or Drug Product
Source: Int J Mol Sci. 2026 Apr 5;27(7):3301. doi: 10.3390/ijms27073301 (PMC13072881; doi:10.3390/ijms27073301)
Supplement: Supplementary file 1 [file ijms-27-03301-s001.zip]

Archive with 1 entries (1 files):
- ijms-4215511-supplementary.pdf
